# Supplementary material for: Evaluation of PACE4 isoforms as biomarkers in thyroid cancer
Source: J Otolaryngol Head Neck Surg. 2018 Oct 19;47:63. doi: 10.1186/s40463-018-0311-x (PMC6194618; doi:10.1186/s40463-018-0311-x)
Supplement: Supplementary file 1 — Original data spreadsheet. Contains the raw data, used for statistical analysis. (XLSX 50 kb) [file 40463_2018_311_MOESM1_ESM.xlsx]

## Sheet: Feuil1
Patient number	Diagnosis	LESIONAL PACE4-FL	NON-LESIONAL PACE4-FL	LESIONAL PACE4-altCT	NON-LESIONAL PACE4-altCT
1	PAPILLARY CARCINOMA, CLASSICAL VARIANT	1	0	1	1
2	PAPILLARY CARCINOMA, CLASSICAL VARIANT	1	0	1	1
3	PAPILLARY CARCINOMA, CLASSICAL VARIANT	1	0	1	1
40	PAPILLARY CARCINOMA, CLASSICAL VARIANT	1	0	1	1
41	PAPILLARY CARCINOMA, CLASSICAL VARIANT	1	0	0	1
4	PAPILLARY CARCINOMA, FOLLICULAR VARIANT	0	0	0	1
5	PAPILLARY CARCINOMA, FOLLICULAR VARIANT	0	0	1	1
6	PAPILLARY CARCINOMA, FOLLICULAR VARIANT	0	0	1	1
7	PAPILLARY CARCINOMA, FOLLICULAR VARIANT	0	0	1	1
8	PAPILLARY CARCINOMA, FOLLICULAR VARIANT	0	0	0	1
9	FOLLICULAR CARCINOMA	1	0	0	0
10	FOLLICULAR CARCINOMA	0	0	0	1
11	FOLLICULAR CARCINOMA	0	0	0	0
12	FOLLICULAR CARCINOMA	1	0	1	1
13	FOLLICULAR CARCINOMA	1	0	0	0
14	MEDULLARY CARCINOMA	1	0	0	1
15	MEDULLARY CARCINOMA	0	0	0	1
16	HYPERPLASTIC NODULE	0	0	1	0
17	HYPERPLASTIC NODULE	0	0	0	0
18	HYPERPLASTIC NODULE	0	0	1	1
19	HYPERPLASTIC NODULE	0	3	0	3
20	HYPERPLASTIC NODULE	0	3	0	1
21	HYPERPLASTIC NODULE	0	0	1	1
22	HYPERPLASTIC NODULE	0	0	0	0
23	HYPERPLASTIC NODULE	0	0	1	1
24	COLLOID NODULE	0	0	1	1
25	COLLOID NODULE	0	0	1	1
26	ADENOMATOUS NODULE	0	3	1	0
27	ADENOMATOUS NODULE	0	0	0	0
28	ADENOMATOUS NODULE	0	0	1	1
29	ADENOMATOUS NODULE	0	0	0	1
30	ADENOMATOUS NODULE	0	0	1	0
31	FOLLICULAR ADENOMA	0	0	1	0
32	FOLLICULAR ADENOMA	0	0	1	0
33	FOLLICULAR ADENOMA	0	0	1	1
34	FOLLICULAR ADENOMA	0	0	0	0
35	FOLLICULAR ADENOMA	0	0	0	1
36	FOLLICULAR ADENOMA	0	0	1	1
37	FOLLICULAR ADENOMA	1	0	0	1
38	LYMPHOCYTIC THYROIDITIS	0	0	1	3
39	LYMPHOCYTIC THYROIDITIS	0	3	0	3
